# Supplementary material for: Impact of KIF4A on Cancer Stem Cells and EMT in Lung Cancer and Glioma
Source: Cancers (Basel). 2023 Nov 22;15(23):5523. doi: 10.3390/cancers15235523 (PMC10705730; doi:10.3390/cancers15235523)
Supplement: Supplementary file 1 [file cancers-15-05523-s001.zip]

Archive with 1 entries (1 files):
- cancers-2682242-SI.pdf
